# Supplementary material for: Computing the adaptive cycle
Source: Sci Rep. 2020 Oct 23;10:18175. doi: 10.1038/s41598-020-74888-y (PMC7584630; doi:10.1038/s41598-020-74888-y)
Supplement: Supplementary file 1 — Supplementary Information 1. [file 41598_2020_74888_MOESM1_ESM.xlsx]

## Sheet: Germany
Germany	GDP - Gross domestic product at market prices	Exports of goods and services in % of GDP	Imports of goods and services in % of GDP	Transport: Volume of freight transport relative to GDP	Transport: Volume of passenger transport relative to GDP	Environment: Greenhouse gas emissions	Pollutant emissions from transport	Energy: Greenhouse gas emissions intensity of energy consumption	Energy consumption of transport relative to GDP	Gross value added of the agricultural industry - basic and prices	Railway transport - Goods transported by type of transport (1 000 t million tkm)	Motorisation rate	Goods transport by road	Air transport of passengers	Air transport of goods	Final consumtion expenditure of households	People at risk of poverty or social exclusion	Current account transactions - balance	Railway passenger volume per km
Unit	Mio €	Mio €	Mio €	Index (2010 = 100)	Index (2010 = 100)	Index (base year = 100)	Nitrogen oxides	Index (2000 = 100)	Index (2000 = 100)	Mio €	Thousands of tonnes	Cars per 1000 inhabitants	Thousands of tonnes	Passengers	Tonnes	Mio €	Thousands of people	Mio €	Mio
2004	2262520	803195	687806		104.8	82.36	78.3	97.6	111.6		310261	550	2767666	135909864	2788200	1303050		101204	75903
2005	2288310	862693	748277	97.9	102.7	80.5	72.4	95.7	108.5	12811.7	317294	559	2765459	146102479	3006462	1328551	15022	105730	74944
2006	2385080	982653	856244	100.6	99.8	81.17	69.9	94.2	106.4	13168.9	346118	566	2919819	154256750	3269245	1362837	16444	135960	78735
2007	2499550	1.07481e+06	909836	102.3	97.2	79.1	64.2	96.1	101.4	16031.2	361116		3028466	163784893	3418349	1384900	16760	169636	79098
2008	2546490	1.10772e+06	954934	102.5	96.9	79.28	57	95.7	99.2	16974.8	371298	504	3078347	165758846	3568563	1416734	16345	143318	82428
2009	2445730	924486	804645	97.3	103.5	73.86	52.1	94.7	103.2	13163	312087	510	2769201	158148829	3341222	1413041	16217	141234	81206
2010	2564400	1.08474e+06	951392	100	100	76.59	50.4	94.9	100	14261	355715	527	2734605	166130833	4099072	1446274	15962	144890	82837
2011	2693560	1.20671e+06	1.07473e+06	98.1	97.5	74.96	48.4	97.4	96.8	17572	374737	534	2986736	175316076	4309649	1495533	16074	164581
2012	2745310	1.26284e+06	1.09538e+06	96.2	97.5	75.48	46.8	97.5	96.5	15716.4	366140	539	2891837	178591103	4218208	1538029	15909	193592	93918
2013	2811350	1.27916e+06	1.11048e+06	97.9	97.4	77.02	46.1	97.8	97.8	20967.6	373738	543	2938702	180781589	4231473	1565656	16212	190420	89450
2014	2927430	1.33784e+06	1.14463e+06	97.3	96.8	73.5	44.3	95.8	97.7	15558.1	365003	547	3052628	186445791	4336163	1594361	16508	212879	90978
2015	3030070	1.41807e+06	1.18779e+06	96.6	96.3	73.4	41.1	95.5	95.6	12957	367314	548	3035329	193936427	4325665	1635974	16083	252580	91050

## Sheet: Greece
Greece	GDP - Gross domestic product at market prices	Exports of goods and services in % of GDP	Imports of goods and services in % of GDP	Transport: Volume of freight transport relative to GDP	Transport: Volume of passenger transport relative to GDP	Environment: Greenhouse gas emissions	Pollutant emissions from transport	Energy: Greenhouse gas emissions intensity of energy consumption	Energy consumption of transport relative to GDP	Gross value added of the agricultural industry - basic prices	Railway transport - Goods transported, by type of transport (1 000 t, million tkm)	Motorisation rate	Goods transport by road	Air transport of passengers	Air transport of goods	Final consumtion expenditure of households	People at risk of poverty or social exclusion	Current account transactions - balance	Railway passenger volume per km
Unit	Mio €	Mio €	Mio €	Index (2010 = 100)	Index (2010 = 100)	Index (1990 = 100)	Nitrogen oxides	Index (2000 = 100)	Index (2000 = 100)	Mio €	Thousands of tonnes	Cars per 1000 inhabitants	Thousands of tonnes	Passengers	Tonnes	Mio €	Thousands of people	Mio €	Mio
2004	193716	40292.9	57533.6		83.7	126.32	106.1	98	98		2968	371	443941	29509262	111600	124017	3283	-14936	1668
2005	199242	42438.6	58975.7	78.4	87.5	129.03	102.5	99.8	98.7	7589.25	3058	391	432846	30798527	105502	131812	3131	-17672	1854
2006	217862	46186.7	69062.1	97.6	86.6	125.88	105.4	98.1	97.6	5965.53	3884	412	510741	32762340	107085	139856	3154	-25025	1811
2007	232695	52356.3	81443.1	79.7	87.8	128.54	102.9	100.3	97.5	6068.11	4943	434	484775	34785958	102982	150862	3064	-35341	1930
2008	241990	56625.8	87116.5	87.2	91.7	125.24	98	96.7	95.6	5467.7	4253	453	628560	34404278	108628	163039	3046	-36570	1657
2009	237534	45131.5	68409.8	89.1	95.8	118.78	104.4	96.3	106.7	5644.36	3377	462	644528	32882441	95222	161838	3007	-29323	1467
2010	226031	49952.9	69391.6	100	100	112.63	80.9	94.9	100	5616.81	3982	469	577442	32131780	86596	156803	3031	-25731	1383
2011	207029	52792.4	66870.3	74.3	108.6	109.96	70.8	96.8	100.4	5116.05	2702	469	505986	33291435	78870	144678	3403	-20713	958
2012	191204	54875.5	63288.5	79.5	115.6	106.94	55.1	93.6	91.3	5276.14	2272	470	400124	31575703	70045	133668	3795	-7324	832
2013	180654	54918.9	59977.2	67	118.5	99.88	50.9	93.9	94.5	4964.15	1980	469	480794	33621019	66100	127853	3904	-3685	1056
2014	178656	58063.4	62351.1	76.9	118.7	97.18	63.2	89.2	96.1	4972.55	2143	471	403327	39117833	60324	125087	3885	-2916	1072
2015	177258	56545.4	56368.2	77.7	120.9	93.4	62.4	85	98.8	5543.01	1404	474	420005	42096402	62332	122833	3829	206	1263

## Sheet: Italy
Italy	GDP - Gross domestic product at market prices	Exports of goods and services in % of GDP	Imports of goods and services in % of GDP	Transport: Volume of freight transport relative to GDP	Transport: Volume of passenger transport relative to GDP	Environment: Greenhouse gas emissions	Pollutant emissions from transport	Energy: Greenhouse gas emissions intensity of energy consumption	Energy consumption of transport relative to GDP	Gross value added of the agricultural industry - basic prices	Railway transport - Goods transported, by type of transport (1 000 t, million tkm)	Motorisation rate	Goods transport by road	Air transport of passengers	Air transport of goods	Final consumtion expenditure of households	People at risk of poverty or social exclusion	Current account transactions - balance	Railway passenger volume per km
Unit	Mio €	Mio €	Mio €	Index (2010 = 100)	Index (2000 = 100)	Index (base year = 100)	Nitrogen oxides	Index (2000 = 100)	Index (2000 = 100)	Mio €	Thousands of tonnes	Cars per 1000 inhabitants	Thousands of tonnes	Passengers	Tonnes	Mio €	Thousands of people	Mio €	Mio
2004	1452319	350009	341295		104.4	112.03	87.6	98.5	107.6		75479	587	1424490	81213315	783934	855846	15131	-5023	45577
2005	1.49364e+06	368928	370422	110.5	95.4	111.78	83.4	96	105.8	28449.1	68676	597	1508701	87906423	754302	885372	14891	-13414	46144
2006	1.55269e+06	406804	420778	102.6	93.6	110.04	78.5	96	105	27962.5	70604	606	1483800	95914356	810446	921509	15141	-23268	46439
2007	1.61484e+06	442466	448925	100.1	92.3	108.65	75.3	94.4	104.2	28081.6	70761	608	1496878	106294205	906680	953415	15222	-22366	45985
2008	1.6377e+06	442179	455280	100.7	93.1	106.37	71.7	93.8	101.3	28772.9	65888	612	1520415	105216903	814995	972391	15082	-45996	45767
2009	1.57726e+06	354883	364346	97.7	103.5	96.54	68	90.8	102.6	26307.1	62269	614	1468954	101823760	705883	953740	14799	-29713	44404
2010	1.61128e+06	406042	438268	100	100	98.44	67.5	90.8	100	26447.9	64444	619	1527763	109064953	838724	978932	14891	-54815	43349
2011	1.64876e+06	445164	471544	87	95.4	95.91	65.6	90.7	99.6	28914.9	78932	625	1339672	116226667	846551	1007196	16858	-49301	45944
2012	1.62436e+06	464567	448323	80.8	87.8	90.87	58.6	89	96.7	30086.6	75392	621	1121313	116029388	790493	993725	17975	-5822	45753
2013	1.61275e+06	466085	428992	82.9	94.8	85.19	55.1	86.2	96.5	33024.4	78194	608	1023872	115271926	814539	980880	17229	15449	47707
2014	1.62741e+06	476830	431262	79	97.6	82.5	56	87.1	99.9	30359.5	79748	610	963056	121156068	864068	987204	17146	30497	48881
2015	1655355	498262	446946	79.2	100.2	84.5	54.1	86.8	97.8	32238.9	79974	616	957006	127662298	909459	1.00183e+06	17469	26650	51121
